# Supplementary material for: Emotional intelligence and depressive symptoms in Spanish institutionalized elders: does emotional self-efficacy act as a mediator?
Source: PeerJ. 2016 Jul 21;4:e2246. doi: 10.7717/peerj.2246 (PMC4963214; doi:10.7717/peerj.2246)
Supplement: Supplemental Information 1 — The file contains data on participants’ responses to the study variables. [file peerj-04-2246-s001.xlsx]

## Sheet: RAW DATA
ID	SEX	AGE	Depress_symp	SEA	OEA	UOE	ROE	Total_EI_Ability
1	2	78	32	18	14	21	27	103
2	2	94	39	22	17	18	18	81
3	1	85	36	16	21	18	26	85
4	1	77	34	22	17	17	18	84
5	2	78	33	22	16	20	15	84
6	1	91	46	24	23	22	19	87
7	1	79	34	12	22	19	18	103
8	2	65	35	20	23	27	22	87
9	2	77	48	16	18	15	14	97
10	2	65	55	17	16	20	17	93
11	1	94	35	18	22	20	24	98
12	2	89	26	19	24	22	28	107
13	2	95	31	21	20	25	26	86
14	2	79	56	17	13	21	19	79
15	1	87	29	26	22	28	21	96
16	2	75	33	26	17	24	26	87
17	2	73	43	10	13	21	17	78
18	2	75	26	25	13	19	23	84
19	2	83	24	25	26	25	22	100
20	2	75	42	17	23	22	11	96
21	2	70	42	23	19	21	17	97
22	2	76	44	22	19	17	20	89
23	1	86	47	17	16	21	15	95
24	1	85	37	26	23	25	27	103
25	1	82	23	22	21	19	14	93
26	1	87	34	21	17	17	24	97
27	1	76	50	21	13	14	21	87
28	1	92	37	24	20	21	22	93
29	1	90	41	20	15	18	22	0
30	1	74	47	18	16	17	13	84
31	1	72	25	24	24	20	19	94
32	2	91	33	21	19	19	25	88
33	1	82	44	13	20	20	18	82
34	1	73	32	19	17	22	20	94
35	1	81	46	18	26	16	23	93
36	1	101	38	18	24	14	27	90
37	2	87	40	15	16	17	13	84
38	2	75	32	25	27	25	22	107
39	1	93	33	17	19	22	24	103
40	2	76	32	13	13	20	19	86
41	2	69	45	12	12	16	12	81
42	2	80	50	19	22	21	14	89
43	2	89	35	18	12	18	20	87
44	2	69	36	21	21	25	26	89
45	2	89	27	27	24	26	19	108
46	2	95	40	19	23	25	23	106
47	1	74	31	21	21	12	12	81
48	2	67	46	20	27	20	17	78
49	2	79	55	14	12	13	12	81
50	2	71	37	25	20	21	26	85
51	1	83	41	26	20	15	17	93
52	2	82	28	22	23	23	28	105
53	2	91	30	18	19	19	7	89
54	1	80	30	22	16	17	17	92
55	1	88	25	18	9	13	14	0
56	1	90	28	21	18	18	23	111
57	2	85	28	24	24	25	22	109
58	2	85	40	19	13	22	27	101
59	1	75	38	27	24	23	22	98
60	2	74	39	23	18	14	20	101
61	1	88	33	22	16	15	25	87
62	1	83	54	18	7	15	16	86
63	2	85	40	22	18	24	23	87
64	1	74	29	24	19	27	23	121
65	2	83	37	22	22	17	21	89
66	2	76	35	13	22	22	24	105
67	1	84	27	21	25	20	26	102
68	1	87	26	21	17	19	21	85
69	1	80	27	21	19	18	26	100
70	2	74	36	12	12	16	19	0
71	2	79	31	21	24	22	27	97
72	2	81	28	15	16	20	14	83
73	2	87	34	22	25	26	22	99
74	2	75	31	24	24	22	25	96
75	2	81	23	23	20	26	27	100
76	2	83	39	25	20	19	17	98
77	1	93	27	24	23	26	21	100
78	1	86	28	17	13	17	19	98
79	1	70	45	20	25	17	21	100
80	1	82	29	20	23	24	24	99
81	1	82	35	27	26	25	27	109
82	2	77	33	19	12	12	16	80
83	2	89	26	23	11	20	22	89
84	1	91	25	26	27	23	27	112
85	2	92	30	22	12	25	24	89
86	1	79	27	25	26	19	13	96
87	2	74	25	26	27	27	22	101
88	2	65	25	24	16	25	12	102
89	2	81	35	15	8	24	13	101
90	2	66	29	19	17	25	15	88
91	2	84	30	23	14	19	25	97
92	2	83	30	17	14	15	16	97
93	2	75	41	21	25	24	15	86
94	1	66	34	16	26	22	14	87
95	2	66	31	12	11	12	15	105
96	1	70	29	24	26	19	25	94
97	1	70	43	24	24	12	25	90
98	1	87	22	26	25	28	24	99
99	2	73	31	23	21	19	26	91
100	1	74	41	24	15	15	23	87
101	2	72	31	26	26	28	20	86
102	1	86	41	18	21	19	12	94
103	1	89	40	22	25	15	24	87
104	2	78	45	24	27	25	20	86
105	1	93	33	20	22	27	24	96
106	1	76	51	13	14	11	17	82
107	2	78	37	19	15	23	24	84
108	1	77	34	16	13	15	22	86
109	2	76	52	22	12	21	13	84
110	1	85	44	18	19	10	23	92
111	1	80	38	19	14	18	22	93
112	1	75	28	20	8	12	20	90
113	1	67	45	18	11	7	14	83
114	1	80	36	19	21	17	12	79
115	1	73	47	24	21	16	13	74
